# Supplementary material for: Secretion of Bacillus amyloliquefaciens Transglutaminase from Lactococcus lactis and Its Enhancement of Food Gel Properties
Source: Gels. 2022 Oct 20;8(10):674. doi: 10.3390/gels8100674 (PMC9601987; doi:10.3390/gels8100674)
Supplement: Supplementary file 1 [file gels-08-00674-s001.zip]

Archive with 1 entries (1 files):
- gels-1968851-supplementary.pdf
